# Supplementary material for: Integrated Experimental and Preliminary In Silico Study of Myrtenyl Dihydrocaffeate: Biocatalytic Synthesis Optimization, Antioxidant Evaluation, and Oxidative Stabilization of Rapeseed Oil
Source: Biomolecules. 2026 Jul 15;16(7):1034. doi: 10.3390/biom16071034 (PMC13407329; doi:10.3390/biom16071034)
Supplement: Supplementary file 1 [file biomolecules-16-01034-s001.zip]

Archive with 2 entries (2 files):
- Supplementary Materials.pdf
- Table S3 & Table S4.xlsx
