# Supplementary material for: Integrated Experimental and Preliminary In Silico Study of Myrtenyl Dihydrocaffeate: Biocatalytic Synthesis Optimization, Antioxidant Evaluation, and Oxidative Stabilization of Rapeseed Oil
Source: Biomolecules. 2026 Jul 15;16(7):1034. doi: 10.3390/biom16071034 (PMC13407329; doi:10.3390/biom16071034)
Supplement: Supplementary file 1 [file biomolecules-16-01034-s001.zip › Table S3 & Table S4.xlsx]

## Sheet: Table S3
Table S3. Biological activity spectrum of myrtenyl dihydrocaffeate.
Pa	Pb	Bioactivity spectrum
0,719	0,048	Mucomembranous protector
0,653	0,007	UGT1A4 substrate
0,645	0,014	Cholesterol antagonist
0,637	0,031	Phosphatase inhibitor
0,635	0,015	Analeptic
0,632	0,026	Anti-inflammatory
0,629	0,020	Respiratory analeptic
0,628	0,018	UDP-glucuronosyltransferase substrate
0,606	0,015	Antithrombotic
0,604	0,015	MMP9 expression inhibitor
0,601	0,090	Testosterone 17beta-dehydrogenase (NADP+) inhibitor
0,600	0,073	Fibrinolytic
0,595	0,089	CYP2J substrate
0,581	0,043	Antidyskinetic
0,580	0,010	UGT2B substrate
0,576	0,039	Cytoprotectant
0,575	0,098	Antieczematic
0,561	0,015	UGT1A substrate
0,558	0,018	Cardiovascular analeptic
0,556	0,029	Hypolipemic
0,544	0,104	Nootropic
0,541	0,082	CYP2C12 substrate
0,532	0,055	Acetylcholine neuromuscular blocking agent
0,530	0,021	Steroid N-acetylglucosaminyltransferase inhibitor
0,528	0,030	HMOX1 expression enhancer
0,525	0,006	Pediculicide
0,519	0,019	Hepatoprotectant
0,513	0,026	Spasmolytic
0,462	0,011	Choleretic
0,457	0,016	Multiple sclerosis treatment
0,486	0,013	Hepatic disorders treatment
0,452	0,014	Vanilloid 1 agonist
0,435	0,007	Prostaglandin E1 antagonist
0,468	0,059	Lipid metabolism regulator
0,413	0,008	Serine protease unspecified inhibitor
0,462	0,059	Trans-acenaphthene-1,2-diol dehydrogenase inhibitor
0,441	0,038	Reductant
0,434	0,031	Prostate disorders treatment
0,417	0,016	Free radical scavenger
0,430	0,037	Menopausal disorders treatment
0,435	0,051	APOA1 expression enhancer
0,453	0,072	Alkenylglycerophosphocholine hydrolase inhibitor
0,449	0,068	JAK2 expression inhibitor
0,418	0,039	CYP17 inhibitor
0,437	0,060	Beta glucuronidase inhibitor
0,406	0,031	Gestagen antagonist
0,459	0,085	General pump inhibitor
0,395	0,023	Chemopreventive
0,484	0,112	CYP2J2 substrate
0,420	0,049	Dermatologic
0,417	0,046	Transcription factor NF kappa B stimulant
0,417	0,046	Transcription factor stimulant
0,383	0,013	UGT2B15 substrate
0,373	0,004	Protein kinase stimulant
0,413	0,045	Caspase 8 stimulant
0,460	0,093	Chlordecone reductase inhibitor
0,409	0,045	GABA aminotransferase inhibitor
0,387	0,023	Antiseptic
0,465	0,102	Acute neurologic disorders treatment
0,396	0,037	Antiviral (Herpes)
0,397	0,040	Myc inhibitor
0,425	0,076	Neurotransmitter antagonist
0,419	0,073	Antipruritic, allergic
0,457	0,111	TP53 expression enhancer
0,428	0,084	Preneoplastic conditions treatment
0,350	0,015	Cholesterol synthesis inhibitor
0,422	0,089	Lysase inhibitor
0,349	0,018	Dopamine release stimulant
0,372	0,042	Antihypercholesterolemic
0,476	0,149	Aspulvinone dimethylallyltransferase inhibitor
0,348	0,023	Thyroxine 5-deiodinase inhibitor
0,341	0,018	Antioxidant
0,423	0,100	Oxidoreductase inhibitor
0,425	0,104	Ovulation inhibitor
0,348	0,027	ICAM1 expression inhibitor
0,441	0,123	Membrane integrity agonist
0,390	0,073	Linoleate diol synthase inhibitor
0,352	0,034	Beta-carotene 15,15'-monooxygenase inhibitor
0,376	0,059	Antiprotozoal (Leishmania)
0,343	0,028	Anesthetic
0,323	0,011	Alpha-pinene-oxide decyclase inhibitor
0,367	0,058	Antifungal
0,387	0,084	Vasoprotector
0,376	0,076	Acetylgalactosaminyl-O-glycosyl-glycoprotein beta-1,3-N-acetylglucosaminyltransferase inhibitor
0,377	0,084	Ecdysone 20-monooxygenase inhibitor
0,389	0,100	Acylcarnitine hydrolase inhibitor
0,335	0,046	UGT2B4 substrate
0,319	0,030	Transplant rejection treatment
0,343	0,056	CYP7 inhibitor
0,304	0,018	ATP-binding cassette A1 stimulant
0,311	0,028	UGT2B17 substrate
0,346	0,063	CF transmembrane conductance regulator agonist
0,355	0,074	Peptidoglycan glycosyltransferase inhibitor
0,352	0,076	Antipruritic
0,380	0,107	1,4-Lactonase inhibitor
0,312	0,040	Phospholipase C inhibitor
0,361	0,090	Pancreatic elastase inhibitor
0,321	0,051	Anticarcinogenic
0,341	0,072	Antiulcerative
0,406	0,137	5-O-(4-coumaroyl)-D-quinate 3'-monooxygenase inhibitor
0,355	0,088	Lactase inhibitor
0,343	0,077	Alkenylglycerophosphoethanolamine hydrolase inhibitor
0,314	0,051	Uterine relaxant
0,305	0,043	NOS2 expression inhibitor
0,377	0,119	Antiviral (Rhinovirus)
0,356	0,100	Antiarthritic
0,327	0,074	Antiviral (Influenza)
0,305	0,053	Tyrosine 3 hydroxylase inhibitor
0,319	0,069	Cardioprotectant
0,433	0,187	Membrane permeability inhibitor
0,325	0,083	Adenomatous polyposis treatment
0,362	0,126	HIF1A expression inhibitor
0,303	0,068	AR expression inhibitor
0,330	0,098	Immunosuppressant
0,348	0,119	Histamine release stimulant
0,334	0,107	Apoptosis agonist
0,351	0,126	Erythropoiesis stimulant
0,366	0,142	Sugar-phosphatase inhibitor
0,319	0,097	CYP2A4 substrate
0,315	0,093	TNF expression inhibitor
0,359	0,140	NADPH-cytochrome-c2 reductase inhibitor
0,310	0,095	Bilirubin oxidase inhibitor
0,395	0,182	Polyporopepsin inhibitor
0,407	0,196	Ubiquinol-cytochrome-c reductase inhibitor
0,320	0,110	EIF4E expression inhibitor
0,322	0,115	Antiseborrheic
0,301	0,096	CYP2B5 substrate
0,303	0,099	Antiinfective
0,360	0,158	Protein-disulfide reductase (glutathione) inhibitor
0,368	0,169	Platelet aggregation stimulant
0,356	0,159	Gastrin inhibitor
0,338	0,143	MAP kinase stimulant
0,353	0,166	CYP2C8 inhibitor
0,312	0,126	Insulin promoter
0,313	0,128	Fibrinogen receptor antagonist
0,332	0,147	Glucan endo-1,3-beta-D-glucosidase inhibitor
0,329	0,147	Phosphatidylcholine-retinol O-acyltransferase inhibitor
0,397	0,219	CYP2H substrate
0,303	0,126	Alcohol O-acetyltransferase inhibitor
0,369	0,192	Kidney function stimulant
0,331	0,161	Glyceryl-ether monooxygenase inhibitor
0,302	0,135	Interleukin 2 agonist
0,312	0,147	Alkylacetylglycerophosphatase inhibitor
0,314	0,151	Pin1 inhibitor
0,341	0,179	Ribulose-phosphate 3-epimerase inhibitor
0,323	0,165	Antinociceptive
0,334	0,181	Macrophage colony stimulating factor agonist
0,306	0,154	2-Dehydropantoate 2-reductase inhibitor
0,302	0,172	Neuropeptide Y4 antagonist
0,411	0,284	Gluconate 2-dehydrogenase (acceptor) inhibitor
0,302	0,177	Aspartyltransferase inhibitor
0,331	0,213	Saccharopepsin inhibitor
0,331	0,213	Acrocylindropepsin inhibitor
0,331	0,213	Chymosin inhibitor
0,350	0,238	Nicotinic alpha6beta3beta4alpha5 receptor antagonist
0,330	0,222	Glutamyl endopeptidase II inhibitor
0,308	0,206	27-Hydroxycholesterol 7alpha-monooxygenase inhibitor
0,326	0,279	CDP-glycerol glycerophosphotransferase inhibitor
0,312	0,286	Calcium channel (voltage-sensitive) activator
Pa (probability "to be active") : estimates the chance that the studied compound is belonging to the sub-class of active compounds
Pi (probability "to be inactive") estimates the chance that the studied compound is belonging to the sub-class of inactive compounds

## Sheet: Table S4
Table S4. Predicted targets of myrtenyl dihydrocaffeate.
Target	Common name	Score
STP
Transient receptor potential cation channel subfamily V member 1	TRPV1	0.101614
Transient receptor potential cation channel subfamily M member 8 (by homology)	TRPM8	0.101614
Acetylcholinesterase	ACHE	0.101614
Epoxide hydrolase 1 (by homology)	EPHX1	0.101614
Sterol regulatory element-binding protein 2	SREBF2	0.101614
Macrophage migration inhibitory factor	MIF	0.101614
Cholesteryl ester transfer protein	CETP	0.101614
Serine/threonine-protein kinase mTOR	MTOR	0.101614
PI3-kinase p110-alpha subunit	PIK3CA	0.101614
Dopamine D2 receptor (by homology)	DRD2	0.101614
Fibroblast growth factor receptor 1	FGFR1	0.101614
Kinesin-like protein 1	KIF11	0.101614
Monoamine oxidase B	MAOB	0.101614
MAP kinase signal-integrating kinase 2	MKNK2	0.101614
Kinesin-1 heavy chain/ Tyrosine-protein kinase receptor RET	RET	0.101614
MAP kinase p38 alpha	MAPK14	0.101614
Serine/threonine-protein kinase Aurora-A	AURKA	0.101614
Serine/threonine-protein kinase RIPK2	RIPK2	0.101614
Epoxide hydratase	EPHX2	0.101614
Estradiol 17-beta-dehydrogenase 3	HSD17B3	0.101614
Pyruvate dehydrogenase kinase isoform 1	PDK1	0.101614
Phosphodiesterase 2A	PDE2A	0.101614
Phosphodiesterase 10A	PDE10A	0.101614
Carbonic anhydrase I	CA1	0.101614
Carbonic anhydrase XIV	CA14	0.101614
Melatonin receptor 1A	MTNR1A	0.101614
Melatonin receptor 1B	MTNR1B	0.101614
Phosphodiesterase 7A	PDE7A	0.101614
Tyrosine-protein kinase receptor FLT3	FLT3	0.101614
Carbonic anhydrase II	CA2	0.101614
Macrophage colony stimulating factor receptor	CSF1R	0.101614
LIM domain kinase 1	LIMK1	0.101614
LIM domain kinase 2	LIMK2	0.101614
Platelet-derived growth factor receptor beta	PDGFRB	0.101614
Plectin	PLEC	0.101614
Cytochrome b-c1 complex subunit 7	UQCRB	0.101614
Alpha-ketoglutarate-dependent dioxygenase FTO	FTO	0.101614
Cathepsin K	CTSK	0.101614
Tyrosinase	TYR	0.101614
Cyclin-dependent kinase 5/CDK5 activator 1	CDK5R1 CDK5	0.101614
Cyclin-dependent kinase 2/cyclin E	CCNE2 CDK2 CCNE1	0.101614
Cyclin-dependent kinase 1/cyclin B	CCNB3 CDK1 CCNB1 CCNB2	0.101614
Cyclin-dependent kinase 2/cyclin A	CDK2 CCNA1 CCNA2	0.101614
Glycogen synthase kinase-3 alpha	GSK3A	0.101614
Cyclin-dependent kinase 5/CDK5 activator 1	CDK5	0.101614
Cystic fibrosis transmembrane conductance regulator	CFTR	0.101614
Myosin light chain kinase, smooth muscle	MYLK	0.101614
Endothelin-converting enzyme 2	ECE2	0.101614
Caspase-6	CASP6	0.101614
Serine/threonine-protein kinase/endoribonuclease IRE1	ERN1	0.101614
Serine/threonine-protein kinase 17B	STK17B	0.101614
Ribosomal protein S6 kinase alpha 3	RPS6KA3	0.101614
Cytochrome P450 11B1	CYP11B1	0.101614
Anandamide amidohydrolase (by homology)	FAAH	0.101614
Cytochrome P450 11B2	CYP11B2	0.101614
Sphingosine kinase 2	SPHK2	0.101614
Serotonin 6 (5-HT6) receptor	HTR6	0.101614
Sphingosine kinase 1	SPHK1	0.101614
Acid ceramidase	ASAH1	0.101614
Histone deacetylase 6	HDAC6	0.101614
Histone deacetylase 8	HDAC8	0.101614
Histone deacetylase 4	HDAC4	0.101614
Aldo-keto-reductase family 1 member C3	AKR1C3	0.101614
Vascular endothelial growth factor receptor 1 (by homology)	FLT1	0.101614
Dopamine D3 receptor	DRD3	0.101614
Arachidonate 12-lipoxygenase	ALOX12	0.101614
Serine/threonine-protein kinase PLK4	PLK4	0.101614
Metabotropic glutamate receptor 5 (by homology)	GRM5	0.101614
Heat shock protein HSP 90-alpha	HSP90AA1	0.101614
Leukotriene A4 hydrolase	LTA4H	0.101614
Heat shock protein 75 kDa, mitochondrial	TRAP1	0.101614
PH domain leucine-rich repeat-containing protein phosphatase 2	PHLPP2	0.101614
Histone deacetylase 3	HDAC3	0.101614
Serotonin 2b (5-HT2b) receptor	HTR2B	0.101614
Serotonin 3a (5-HT3a) receptor	HTR3A	0.101614
Tubulin beta-1 chain	TUBB1	0.101614
Histone deacetylase 2	HDAC2	0.101614
Histone deacetylase 5	HDAC5	0.101614
Histone deacetylase 7	HDAC7	0.101614
Poly [ADP-ribose] polymerase-1	PARP1	0.101614
Histone deacetylase 1	HDAC1	0.101614
Histone deacetylase 11	HDAC11	0.101614
Cytochrome P450 3A4	CYP3A4	0.101614
Heat shock protein HSP 90-beta	HSP90AB1	0.101614
Histone deacetylase 10	HDAC10	0.101614
Carnitine O-palmitoyltransferase 1, liver isoform	CPT1A	0.101614
Adenosine A2a receptor	ADORA2A	0.101614
Quinone reductase 2	NQO2	0.101614
Apoptosis regulator Bcl-2	BCL2	0.101614
Sphingosine 1-phosphate receptor Edg-3	S1PR3	0.101614
Sphingosine 1-phosphate receptor Edg-1	S1PR1	0.101614
Cytochrome P450 19A1	CYP19A1	0.101614
Phosphodiesterase 3	PDE3A	0.101614
Platelet activating factor receptor	PTAFR	0.101614
Phosphodiesterase 3B	PDE3B	0.101614
Formyl peptide receptor 1	FPR1	0.101614
Histone deacetylase 9	HDAC9	0.101614
Casein kinase I gamma 2	CSNK1G2	0.101614
Casein kinase I delta	CSNK1D	0.101614
6-phosphofructo-2-kinase/fructose-2,6-bisphosphatase 3	PFKFB3	0.101614
SEA (Similarity ensemble approach)
Lipoxygenase	ALOX15	0.28
C-X-C chemokine receptor type 3	CXCR3	0.42
Tyrosyl-DNA phosphodiesterase 1	TDP1	0.39
DNA excision repair protein ERCC-1	ERCC1	0.34
DNA repair endonuclease XPF	ERCC4	0.34
Lysine-specific demethylase 4E	KDM4E	0.34
14-3-3 protein gamma	YWHAG	0.42
BINDINGDB
No Result
